# Supplementary material for: Determining the Acceptance of Digital Cardiac Rehabilitation and Its Influencing Factors among Patients Affected by Cardiac Diseases
Source: J Cardiovasc Dev Dis. 2023 Apr 17;10(4):174. doi: 10.3390/jcdd10040174 (PMC10144862; doi:10.3390/jcdd10040174)
Supplement: Supplementary file 1 [file jcdd-10-00174-s001.zip]

Archive with 1 entries (1 files):
- jcdd-2279010-supplementary.pdf
